# Supplementary material for: Biochemical pathways represented by Gene Ontology-Causal Activity Models identify distinct phenotypes resulting from mutations in pathways
Source: Genetics. 2023 Aug 14;225(2):iyad152. doi: 10.1093/genetics/iyad152 (PMC10550311; doi:10.1093/genetics/iyad152)
Supplement: iyad152_Supplementary_Data [file iyad152_supplementary_data.zip]

Archive with 6 entries (6 files):
- Supplemental_Table_S1_GENETICS-2023-306352.xlsx
- Supplemental_Table_S2_GENETICS-2023-306352.xlsx
- Supplemental_Table_S3_GENETICS-2023-306352.xlsx
- Supplemental_Table_S4_GENETICS-2023-306352.xlsx
- Supplemental_Table_S5_GENETICS-2023-306352.xlsx
- Supplemental_Table_S6_GENETICS-2023-306352.xlsx
